# Supplementary material for: Programmable Lipid Functionalization of Nucleic Acid Nanoparticles Modulates Liver Cell-Type Targeting
Source: ACS Appl Mater Interfaces. 2026 Mar 25;18(13):18721–39. doi: 10.1021/acsami.5c24581 (PMC13067242; doi:10.1021/acsami.5c24581)
Supplement: Supplementary file 1 [file am5c24581_si_001.xlsx]

## Sheet: Description
	Programmable Lipid Functionalization of Nucleic Acid Nanoparticles Modulates Liver Cell-type Targeting
	Hyun Min Kim, Marjan Omer, Grant A. Knappe, Patrick McMullen, Duy An Le, Ashwin Pasupathy, Daniel G. Anderon, Mark Bathe
	This spreadsheet contains the raw data to the manuscript figures.
	Figures 1 - 5 represent the figures in the main text.
	Figures S1 - S9 correspond to the figures in the Supplementary Information.

## Sheet: Fig. 1
	Figure 1b										Figure 1c
	AGE of bare and ligand-functionalized ICO +/- serum										Measurement of NANP size (diameter) and zeta potentials.
	Lanes 1-8: 1kb+ ladder, scaffold, ICO, ICO + serum, ICO-30T, ICO-30T + serum, ICO-6C, ICO-6C + serum
	Lanes 11-18: duplicates of Lanes 1 - 8											size [nm]			zeta potential [mV]
											ICO	36.36	36.15	36.23	-25.02	-21.54	-22.36
											ICO-30T	39.54	40.42	39.99	-24.04	-17.44	-18.33
											ICO-6C	38.59	38.32	38.45	-27.97	-31.96	-27.75
	Figure 1d
	TEM micrographs of bare ICO in 1xPBS (top row) and in 55% human serum (bottom row). Scale bars 50 nm (left) and 100 nm (right).												TEM micrographs of bare ICO-30T in 1xPBS (top row) and in 55% human serum (bottom row). Scale bars 50 nm (left) and 100 nm (right).													TEM micrographs of bare ICO-6C in 1xPBS (top row) and in 55% human serum (bottom row). Scale bars 50 nm (left) and 100 nm (right).

## Sheet: Fig. 2
	For Figures 2a, b, c, e, and f: the MFI values (relative cell association) are reported. This is equivalent to the MFI for each sample following gating divided by the mean value for the PBS wells.
	Figure 2a	HEPG2										Figure 2e
													PBS	ICO	α-LDLR + ICO	α-SRB1 + ICO	ICO-6C	α-LDLR + ICO-6C	α-SRB1 + ICO-6C
		PBS	ICO	ICO-1T	ICO-6T	ICO-30T							0.974118	1.18118	1.22823	1.2	4.89412	3.23765	3.76
		1	1.01596	0.984043	1.10106	1.12234							0.978824	1.23294	1.12941	1.22353	4.92235	3.36941	3.59059
		1.01596	1.07447	1.05319	1.1383	1.18617							1.06824	1.18118	1.06353	1.16706	4.77647	3.33176	3.47765
		0.984043	1.06915	1.05319	1.14894	1.15957
		PBS	ICO	ICO-1C	ICO-2C	ICO-3C	ICO-4C	ICO-5C	ICO-6C			Figure 2f
		1.00503	1.27638	1.30653	1.28643	1.69849	3.18091	4.09045	5.15578				No inhibitor	Pitstop2	Cytochalasin D	DxSO4	Poly-I	MβCD	Colchicine
		1.00503	1.24623	1.29648	1.32663	1.76884	3.19096	4.1407	5.21105				6.45376	3.45381	5.51281	5.225	5.85045	3.69735	6.11059
		0.98995	1.24121	1.23618	1.35176	1.68844	3.04523	4.63317	5.46734				6.0497	3.5313	5.05341	5.51281	6.07738	3.17153	6.00542
													6.50357	3.03315	5.34123	5.63458	5.52942	3.36525	5.88919
	Figure 2b	SK-HEP-1
		PBS	ICO	ICO-1T	ICO-6T	ICO-30T
		1.02252	1.94157	1.87462	1.72246	1.56421
		1.00426	1.91722	1.87462	1.80158	1.55812
		0.973828	1.88071	1.8381	1.78941	1.52769
		PBS	ICO	ICO-1C	ICO-2C	ICO-3C	ICO-4C	ICO-5C	ICO-6C
		0.995086	1.54054	1.84275	2.01966	2.40295	2.543	3.65602	3.67813
		1.0172	1.7543	1.87224	1.9828	2.47666	2.72727	4.12776	4.48894
		0.987715	1.73219	1.86486	2.11548	2.40295	2.72727	3.46437	3.84029
	Figure 2c	J774A.1
		PBS	ICO	ICO-1T	ICO-6T	ICO-30T
		0.952381	40.6905	55.8651	58.2381	57.5476
		0.984127	40.8651	56.3254	58.3254	60.9682
		1.06349	40.9921	57.8809	57.3968	61.9762
		PBS	ICO	ICO-1C	ICO-2C	ICO-3C	ICO-4C	ICO-5C	ICO-6C
		0.969844	29.4358	60.2043	61.7315	60.5934	61.002	61.0409	66.4105
		1.07004	34.8346	61.3813	64.7568	68.356	65.4475	69.1537	68.9397
		0.959144	32.6751	62.0234	61.4105	57.607	64.9805	64.8249	71.5759
	Figure 2d
	Confocal images of HepG2 cells - PBS treated cells. From left: channel with AF647 signal; DAPI + AF647; DAPI + Membrane; all merged
	Confocal images of HepG2 cells - ICO treated cells. From left: channel with AF647 signal; DAPI + AF647; DAPI + Membrane; all merged . Scale bar 10 um
	Confocal images of HepG2 cells - ICO-6C treated cells. From left: channel with AF647 signal; DAPI + AF647; DAPI + Membrane; all merged . Scale bar 10 um

## Sheet: Fig. 3
	Figure 3 b, c, and d: report MFI (relative cell association) and e, f, g, and h report the concentration of ApoB as measured by ELISA.
	Figure 3b
		PBS	ICO	I52-1x	I52-2x clustered	I52-3x clustered	I52-4x clustered	I52-5x clustered	I52-5x dispersed
		1.02256	0.979357	1.2338	1.37782	1.66587	1.60346	1.8435	2.99088
		0.974556	1.08017	1.16179	1.47864	1.65146	1.76188	1.48344	2.65963
		1.00336	1.09938	1.2578	1.65627	1.75708	1.56985	1.66107	2.97167
	Figure 3c
		PBS	ICO	ICO-6C (1 nm)	ICO-6C (7 nm)	ICO-6C (14 nm)
		0.995305	1.47887	2.0939	5.85916	5.01408
		1.02817	1.25822	2.15962	6.85916	6.12676
		0.976526	1.23474	1.83099	5.40845	6.53052
	Figure 3d
		PBS	ICO	ICO-6Palm	ICO-6C18	ICO-6C
		0.995238	1.06191	1.18095	1.57619	3.58095
		0.971429	1.01905	1.23809	1.57143	3.95714
		1.00476	1.09048	1.23809	1.53333	4.44762
	Figure 3e
		0x	1x	2x clustered	3x clustered	4x clustered	5x clustered	5x
		0.00049	0.00023	0.005155	0.01515	0.029624	0.03598	0.163567
		0.000307	0.000751	0.004847	0.014126	0.022894	0.039449	0.168306
		0.000184	0.000293	0.004955	0.024358	0.020904	0.02546	0.192843
	Figure 3f
		0x	1x	2x	3x	4x	5x	6x
		0.00049	0.00023	0.001877	0.074607	0.148131	0.163567	1.47994
		0.000307	0.000751	0.002112	0.137316	0.147493	0.168306	1.75986
		0.000184	0.000293	0.001404	0.084393	0.14837	0.192843	1.4052
	Figure 3g
		1 nm	7 nm	14 nm
		0.095689	1.47994	3.38623
		0.111655	1.75986	3.08466
		0.093262	1.4052	2.80766
	Figure 3h
		Palm	C18	Chol
		5.80598	5.95203	1.47994
		6.92148	5.14262	1.75986
		6.84169	4.10196	1.4052

## Sheet: Fig. 4
	Figure 4 a, b, c report MFI (relative cell association values).
	Figure 4a	HEPG2
				ICO-6C-12siRNA			TriGalNAc-siRNA			LNP-siRNA
		PBS	ICO	50 nM	100 nM	200 nM	50 nM	100 nM	200 nM	50 nM	100 nM	200 nM
		0.986175	1.05991	6.95852	14.318	27.3502	1.17051	1.41935	1.68664	5.23502	3.67742	2.77419
		0.986175	1.12903	6.70046	13.9539	21.5346	1.17051	1.3318	1.62212	5.35945	4.28111	2.91705
		1.02765	1.08295	6.25807	15.9217	26.7788	1.19816	1.2765	1.54839	5.71889	4.58064	3.32258
				ICO-6C-12siRNA			TriGalNAc-siRNA			LNP-siRNA
		PBS	ICO	1 hr	2 hr	4 hr	1 hr	2 hr	4 hr	1 hr	2 hr	4 hr
		0.991788	1.03491	10.6941	11.5195	10.8666	1.08419	1.15811	1.47228	3.59138	8.96922	30.4929
		1.01643	1.02875	9.55443	13.3614	11.9507	1.10267	1.19507	1.66941	3.59138	10.885	35.267
		0.991788	1.04107	9.0185	13.7803	13.9466	1.10883	1.20123	1.3922	3.77619	9.59756	30.3327
	Figure 4b	SK-HEP-1
				ICO-6C-12siRNA			TriGalNAc-siRNA			LNP-siRNA
		PBS	ICO	50 nM	100 nM	200 nM	50 nM	100 nM	200 nM	50 nM	100 nM	200 nM
		0.967742	1.46452	53.8516	80.8323	85.0516	1.14193	1.47097	1.80645	4.84516	5.96129	5.29677
		0.967742	1.37419	59.8774	80.1161	78.7032	1.20645	1.36129	1.8	4.45807	5.52258	4.99355
		0.967742	1.36129	48.1097	67.0065	71.8	1.22581	1.18064	1.77419	5.29677	4.99355	5.44516
	Figure 4c	J774A.1
				ICO-6C-12siRNA			TriGalNAc-siRNA			LNP-siRNA
		PBS	ICO	50 nM	100 nM	200 nM	50 nM	100 nM	200 nM	50 nM	100 nM	200 nM
		1.00039	30.1063	265.139	482.269	647.38	8.05279	10.3823	19.3101	11.0327	12.0969	19.0855
		1.00985	32.6368	262.336	500.455	664.432	7.56796	12.9483	15.81	10.1103	11.7776	16.5904
		0.989748	32.1638	267.669	467.334	672.981	6.97672	10.2049	14.6393	9.5309	15.7981	18.2814

## Sheet: Fig. 5
	Figure 5 a, b, and c measure RFU measured by plate reader; d and e report MFI (relative cell association) measured by flow cytometry, for various constructs, both with and without endocytic inhibitors.
	Figure 5a
					dispersed						clustered
			Duplex-Chol	ICO	ICO-1C	ICO-2C	ICO-3C	ICO-4C	ICO-5C	ICO-6C	ICO-1C	ICO-2C	ICO-3C	ICO-4C	ICO-5C
		0.1 nM	4765	2638	3456	3355	3228	3169	3993	2768	2654	3357	3930	3128	3062
			3693	2605	3587	2991	3407	3099	4126	3441	3655	3895	3714	4403	4489
			4655	4807	3856	3491	3175	3700	4630	3572	4174	4764	3576	3237	4025
		1 nM	3979	2657	3532	3305	4193	4241	3338	3496	9322	3577	3521	3578	4009
			3561	3770	4187	5857	3953	3642	3621	4572	4290	4195	3934	4089	3682
			4103	4809	3940	3824	4019	3997	4364	5195	4865	4281	4156	5089	4225
		10 nM	4052	3525	4520	25870	57020	11116	14979	10204	4431	8779	26722	10617	8301
			3653	4482	5196	40944	28636	42467	13073	10351	4741	8431	36608	6854	6783
			4842	3392	5933	57379	40015	50944	8213	9305	5073	13206	17150	12140	7083
		100 nM	10846	4615	34354	765706	126712	105573	1064930	734237	285709	209236	60116	38405	68133
			9325	4103	27969	83542	74035	1462689	1562760	1741431	74555	101545	54299	38028	223289
			8078	4321	73950	352460	500173	1864206	813567	707068	10150	57719	59011	36813	49061
	Figure 5b
					dispersed						clustered
			Duplex-C18	ICO	ICO-1C18	ICO-2C18	ICO-3C18	ICO-4C18	ICO-5C18	ICO-6C18	ICO-1C18	ICO-2C18	ICO-3C18	ICO-4C18	ICO-5C18
		0.1 nM	4187	2638	3747	3491	4036	4167	3917	3872	3189	3552	8797	3485	3157
			3135	2605	4180	3961	4048	3994	4269	4430	4178	3286	4529	4157	3460
			4266	4807	4224	4473	4312	4537	3576	3546	4215	3724	3742	4205	3721
		1 nM	4441	2657	3161	4067	3727	3437	3408	4256	3029	4312	4462	7988	3684
			2576	3770	3746	3801	4960	4454	3927	4057	3475	4271	4343	3917	3995
			4654	4809	3369	3706	4311	4180	3639	4377	4015	4414	3722	4569	4888
		10 nM	3709	3525	3850	4866	5420	6179	8665	10926	4783	3316	5129	11778	9624
			4194	4482	5064	4364	4585	5734	8767	11758	5091	4608	5241	7144	9871
			4616	3392	3522	4378	5621	5335	6710	8410	4474	5274	6668	5224	5354
		100 nM	5858	4615	5098	5743	8969	9548	13303	29807	5618	19556	41922	106310	113276
			5326	4103	4523	5832	12750	22142	39790	104406	7293	52605	53999	100707	276084
			27906	4321	5306	8092	19059	13756	46547	208892	4855	30684	75947	110643	160370
	Figure 5c
					dispersed						clustered
			Duplex-Palm	ICO	ICO-1Palm	ICO-2Palm	ICO-3Palm	ICO-4Palm	ICO-5Palm	ICO-6Palm	ICO-1Palm	ICO-2Palm	ICO-3Palm	ICO-4Palm	ICO-5Palm
		0.1 nM	2754	2638	2644	3723	3944	3969	3303	3965	3298	2987	3161	3317	3402
			3674	2605	4499	3548	2728	3686	4431	4844	4043	4038	3127	5109	3341
			4154	4807	3881	4043	3518	4032	4739	4268	5209	3027	4488	4090	4394
		1 nM	4119	2657	4277	4255	3416	3481	3340	3153	3357	3388	3725	4131	3680
			3771	3770	3767	3425	4326	3296	4419	4100	3620	2647	3726	3440	4057
			4451	4809	4529	4231	4333	4307	5197	4955	4412	3839	3895	3669	4358
		10 nM	3847	3525	4383	4707	4438	4639	4590	5312	4629	3890	4493	4182	3492
			3760	4482	4325	3649	4572	5055	5024	6281	2873	3749	4746	18895	5883
			4335	3392	4165	4247	4492	4852	4596	6421	4319	4506	6677	7484	6827
		100 nM	4890	4615	3842	6638	8037	59295	11074	29362	5977	7755	12230	22547	27868
			5723	4103	4983	4639	5737	7014	9663	315381	5360	5376	8402	16424	137472
			5348	4321		5122	6249	7773	7023	19247	5536	8160	13211	28252	36033
	Figure 5d
				Chol			C18			Palm
		PBS	ICO	1	5	5*	1	5	5*	1	5	5*
		0.985222	1.12315	1.73399	3.28571	2.9064	1.29557	3.1133	2.63054	1.29557	2.89163	3.3399
		1.00985	1.20197	1.73892	3.1133	3.04433	1.34975	3.14286	2.53202	1.39409	2.94581	3.45813
		1.00985	1.24631	1.88177	3.51232	3.08867	1.41872	3.2266	2.867	1.42365	2.94581	3.49754
	Figure 5e
			Untreated			MBCD			Pitstop2
		ICO-5C	3.28571	3.1133	3.51232	2.78406	2.87752	3.07427	2.66601	3.15298	3.42843
		ICO-5C*	2.9064	3.04433	3.08867	2.73487	2.70536	2.75455	2.74471	2.94147	3.19233
		ICO-5C18	3.1133	3.14286	3.2266	2.18888	2.17413	2.32169	3.03	3.24152	3.28087
		ICO-5C18*	2.63054	2.53202	2.867	2.36104	2.52336	2.48893	2.69552	2.69552	2.81358
		ICO-5PALM	2.89163	2.94581	2.94581	1.99705	2.07575	2.10526	2.5332	2.70536	2.66109
		ICO-5PALM*	3.3399	3.45813	3.49754	2.68569	2.72996	2.70536	3.17757	3.22184	3.23168

## Sheet: Fig. S1
	Gel images for characterization of DNA VLPs synthesized for these studies. The images are representative of at least 3 technical experiments.
	Figure S1a						Figure S1b from left: lanes 2-15												Figure S1c from left: lanes 1, 2, 3, 5, 7
	SYBR safe staining.						SYBR safe staining.												SYBR safe staining.
	Figure S1d, from left lanes: 1, 2, 19 and 20														Figure S1e, from left lanes									Figure S1f, from left lanes
	SYBR Safe staining														SYBR Safe staining									SYBR Safe staining

## Sheet: Fig. S2
	Figure S2
	A representative gating strategy shown for HepG2 cells treated with AF647-labeled ICO-6C at 50 nM for 1 hour. This gating strategy was used for analysis of all flow data in this study in all three cell lines.
	All data was analyzed in FlowJo software.

## Sheet: Fig. S3
	Figure S3
	Representative flow cytometry histograms for HepG2, SK-HEP-1 and J774A.1 cells treated with PBS, cholesterol or TriGalNAc modified ICO-nC/T. Histograms were acquired in FlowJo software.
	Raw FCS files can be provided upon request.

## Sheet: Fig. S4
	Figure S2
	Linear data describing flow cytometry experiments to characterize receptor expression profiles in HepG2, SK-HEP-1 and J774A.1 cell lines
	The data is presented as mean fluoresence intensity (MFI) relative to PBS control and represents n = 3 biological experiments
	HepG2 cells
	PBS	LDLR	SR-B1	SR-A	ASGPR
	0.963768	4.70127	12.1486	1.14267	4.53704
	1.02899	4.94069	10.8391	1.05561	4.62963
	1.00362	4.76657	8.60086	1.07012	4.14444
	SK-HEP-1 cells
	PBS	LDLR	SR-B1	SR-A	ASGPR
	0.991421	20.3476	4.03766	1.63356	1.07258
	1.0017	20.928	4.00171	1.62842	1.06855
	1.00683	19.988	4.01712	1.66438	1.05645
	J774A.1 cells
	PBS	SR-A	SR-B1	LDLR
	1.02988	4.95138	2.73947	2.16106
	0.985378	4.56366	2.64412	2.06572
	0.985378	4.86239	2.59963	2.00216

[truncated: 8 more sheets: Fig. S5, Fig. S6, Fig. S7, Fig. S8, Fig. S9, Fig. S10, Fig. S11, Fig. S12]
